# Supplementary material for: The Expanding Phenotypical Spectrum of WARS2-Related Disorder: Four Novel Cases with a Common Recurrent Variant
Source: Genes (Basel). 2023 Mar 29;14(4):822. doi: 10.3390/genes14040822 (PMC10137540; doi:10.3390/genes14040822)
Supplement: Supplementary file 1 [file genes-14-00822-s001.zip]

Archive with 5 entries (4 files):
- genes-2303163-supplementary/__MACOSX/
- genes-2303163-supplementary/__MACOSX/._Supplementary video 1_vpix.mp4
- genes-2303163-supplementary/__MACOSX/._SupplementaryFigure.docx
- genes-2303163-supplementary/Supplementary Figure S1.docx
- genes-2303163-supplementary/Supplementary Video S1.mp4
